# Supplementary material for: Parkinson’s disease variant detection and disclosure: PD GENEration, a North American study
Source: Brain. 2024 Jul 30;147(8):2668–79. doi: 10.1093/brain/awae142 (PMC11292896; doi:10.1093/brain/awae142)
Supplement: awae142_Supplementary_Data [file awae142_supplementary_data.zip]

Archive with 2 entries (2 files):
- brain-2023-02602-File009.pdf
- brain-2023-02602-File010.pdf
